# Supplementary material for: Patterns of rapid diversification in heteroploid Knautia sect. Trichera (Caprifoliaceae, Dipsacoideae), one of the most intricate taxa of the European flora
Source: BMC Evol Biol. 2016 Oct 10;16:204. doi: 10.1186/s12862-016-0773-2 (PMC5057222; doi:10.1186/s12862-016-0773-2)
Supplement: Additional file 1: Table S1. — Voucher information and GenBank accession numbers. More information can be retrieved from http://www.uibk.ac.at/botany/balkbiodiv/?BALKBIODIV under “Sampling sites” (XLS 166 kb) [file 12862_2016_773_MOESM1_ESM.xls]

## Sheet: bbd-1
		Additional file 1: Table S1. Voucher information and GenBank accession numbers. More information can be retrieved from http://www.uibk.ac.at/botany/balkbiodiv/?BALKBIODIV under “Sampling sites”.
Edit	DNA	Id	Genus	Species	Authority	Country	Id Herbarium	Latitude	Longitude	Ecology	Substrate	Collectors	ITS GenBank number	Number of polymorphisms in the ITS sequence	Plastid DNA GenBank number	Plastid haplotype	Haplotype group	Number of individuals included in AFLPs	Estimated Ploidy
326	326	K107	Knautia	adriatica	Ehrend.	Croatia	ZAGR-36519	43.7598	15.9535	rocky pastures	limestone	S. Bogdanović, I. Rešetnik	KX073340	6	KX073216	7	blue	2	tetraploid
826	826	K120	Knautia	adriatica	Ehrend.	Croatia	ZAGR-36534	43.76	15.9535	rocky pasture	limestone	M. Milović	KX073341	6	KX073217	7	blue	1	tetraploid
829	829	K123	Knautia	adriatica	Ehrend.	Croatia	ZAGR-36533	44.0835	15.3016	rocky grassland	limestone	S. Bogdanović	KX073342	6	KX073218	7	blue	2	tetraploid
209	209	K008	Knautia	albanica	Briq.	Montenegro	IB-12889	43.1789	18.8778	steep, dry upper montane / subalpine grassland, limestone	limestone	P. Schönswetter, B. Frajman, D. Kutnjak	KF993478		KJ025982	41	red	2	diploid
210	210	K009	Knautia	albanica	Briq.	Montenegro	IB-13005	42.4864	19.4664	meadow, limestone	limestone	P. Schönswetter, B. Frajman, D. Kutnjak	KF993479	1	KJ025983	47	yellow	2	diploid
1092	1092	K239	Knautia	ambigua	Boiss. & Orph.	Bulgaria	BEOU-33280	42.6853	25.0584	edge of beech forest	silicate	M. Niketić, G. Tomović	KF993480		KJ025984	42	red	1	diploid
1093	1093	K240	Knautia	ambigua	Boiss. & Orph.	Bulgaria	BEOU-33307	41.903	24.9153	rocky pastures	limestone	M. Niketić, G. Tomović	KF993481		KJ025985	53	red	1	diploid
1094	1094	K241	Knautia	ambigua	Boiss. & Orph.	Bulgaria	BEOU-33264	42.7496	25.3259	rocky pastures	limestone	M. Niketić, G. Tomović	KF993482	2	KJ025986	38	red	1	diploid
873	873	K344	Knautia	ambigua	Boiss. & Orph.	Bulgaria	IB-13104	41.7686	23.425	mountain meadows	-	M. Štech	KF993483	1	KJ025987	27	red	1	diploid
954	954	K429	Knautia	ambigua	Boiss. & Orph.	Bulgaria	IB-13459	41.4167	23.6136	meadow on shallow soil; limestone	limestone	R. Flatscher, D. Reich	KF993484	1	KJ025988	25	red	1	diploid
957	957	K432	Knautia	ambigua	Boiss. & Orph.	Bulgaria	IB-13462	41.6767	24.3989	-	-	R. Flatscher, D. Reich	KF993485		KJ025989	25	red	1	diploid
213	213	K012	Knautia	arvensis	(L.) Coult.	Austria	IB-12799	46.7689	13.7561	meadow	silicate	B. Frajman, P. Schönswetter	KF993486		KJ025990	25	red	1	diploid
214	214	K013	Knautia	arvensis	(L.) Coult.	Austria	IB-12804	46.8017	14.5522	pasture / meadow	limestone	B. Frajman, P. Schönswetter	KF993487		KJ025991	25	red	1	diploid
266	266	K065	Knautia	arvensis	(L.) Coult.	Bosnia & Herzegovina	IB-12884	43.9608	17.8964	orchard	-	P. Schönswetter, B. Frajman, D. Kutnjak	KF993488	1	KJ025992	25	red	1	diploid
278	278	K077	Knautia	arvensis	(L.) Coult.	Austria	IB-13085	46.5517	14.6644	meadow margin	limestone	L. Schratt-Ehrendorfer	KF993489		KJ025993	29	orange	1	diploid
279	279	K078	Knautia	arvensis	(L.) Coult.	Hungary	IB-13092	47.7433	18.7531	-	-	K. Bardy	KF993490	1	KJ025994	25	red	1	diploid
822	822	K116	Knautia	arvensis	(L.) Coult.	Croatia	ZAGR-33318	45.7702	15.9276	margin of a road	limestone	S. Bogdanović	KF993494		KJ025998	25	red	1	diploid
741	741	K236	Knautia	arvensis	(L.) Coult.	Serbia	BEOU_32046	43.7686	21.9052	rocky ground	limestone	D. Lakušić, S. Vukojičić, N. Kuzmanović, K. Jakovljević, E. Kabaš	KF993495		KJ025999	25	red	1	diploid
198	198	K304	Knautia	arvensis	(L.) Coult.	Slovenia	IB-12754	46.0967	14.375	meadow	limestone	B. Frajman	KF993496	1	KJ026000	25	red	1	diploid
615	615	K308	Knautia	arvensis	(L.) Coult.	Austria	IB-13115	47.2706	11.3739	relatively dry meadow dominated by Bromus erectus	limestone	P. Kirchweger	KF993497		KJ026001	25	red	1	diploid
616	616	K311	Knautia	arvensis	(L.) Coult.	Austria	IB-13121	46.7881	12.8969	meadow	limestone	B. Frajman	KF993498		KJ026002	47	yellow	1	diploid
629	629	K315	Knautia	arvensis	(L.) Coult.	Croatia	IB-13145	46.0883	15.8089	dry meadow	sandstone	B. Frajman	KF993499		KJ026003	25	red	1	diploid
860	860	K331	Knautia	arvensis	(L.) Coult.	Italy	IB-13248	44.0608	10.2981	road side; limestone	limestone	B. Frajman, S. Bogdanović	KF993500		KJ026004	51	red	1	diploid
862	862	K333	Knautia	arvensis	(L.) Coult.	Italy	IB-13256	45.8453	10.9725	meadow; limestone	limestone	B. Frajman	KF993501		KJ026005	28	orange	1	diploid
867	867	K338	Knautia	arvensis	(L.) Coult.	Italy	IB-13268	45.6161	10.7756	meadow; limestone	limestone	B. Frajman	KF993502		KJ026006	25	red	2	diploid
869	869	K340	Knautia	arvensis	(L.) Coult.	Italy	IB-13271	46.1728	11.0097	meadow; limestone	limestone	B. Frajman	KF993503		KJ026007	47	yellow	1	diploid
884	884	K357	Knautia	arvensis	(L.) Coult.	Slovenia	IB-13318	46.54	15.9722	meadow	alluvium	B. Frajman	KF993504		KJ026008	25	red	1	diploid
885	885	K358	Knautia	arvensis	(L.) Coult.	Italy	IB-13444	45.9253	9.33417	Forb-dominanted, fresh, rich pasture with Peucedanum oreoselinum, Centaurea nigrescens, Pimpinella major and Dactylis glomerata	-	C. Pachschwöll, C. Gilli, M. Sonnleitner, G. M. Schneeweiß	KF993505		KJ026009	49	yellow	5	diploid
894	894	K369	Knautia	arvensis	(L.) Coult.	Italy	IB-13319	45.6122	7.7275	meadow, roadside; silicate	silicate	B. Frajman, P. Schönswetter	KF993506	1	KJ026010	25	red	1	diploid
896	896	K371	Knautia	arvensis	(L.) Coult.	Italy	IB-13325	44.9208	7.12722	meadow; silicate	silicate	B. Frajman, P. Schönswetter	KF993507	1	KJ026011	47	yellow	1	diploid
897	897	K372	Knautia	arvensis	(L.) Coult.	France	IB-13327	44.9353	6.74333	road side, meadows; limestone	limestone	B. Frajman, P. Schönswetter	KX073345	3	KX073221	25	red	1	tetraploid
943	943	K418	Knautia	arvensis	(L.) Coult.	Italy	IB-13411	44.355	7.83833	meadow; alluvium	alluvium	B. Frajman, P. Schönswetter	KF993508		KJ026012	47	yellow	1	diploid
944	944	K419	Knautia	arvensis	(L.) Coult.	Italy	IB-13412	44.2169	7.43583	meadow; limestone	limestone	B. Frajman, P. Schönswetter	KX073346	1	KX073222	25	red	1	tetraploid
946	946	K421	Knautia	arvensis	(L.) Coult.	Italy	IB-13421	46.6428	11.6544	road side	-	M. Pramsohler	KF993509	1	KJ026013	26	red	1	diploid
1163	1163	K446	Knautia	arvensis	(L.) Coult.	Austria	IB-13310	48.3736	15.69	NE-exposed, partly shrubby dry meadow with Bromus erectus etc.	conglomerate	C. Pachschwöll, H. P. Grohmann	KF993510	1	KJ026014	54	red	0	diploid
1174	1174	K454	Knautia	arvensis	(L.) Coult.	Switzerland	IB-13501	46.4789	6.86194	-	-	M. Štech	KX073347		KX073223	96	red	1	tetraploid
1175	1175	K455	Knautia	arvensis	(L.) Coult.	Austria	IB-13502	47.8661	14.1506	fine dolomite screes in quarry	dolomite	B. Frajman, P. Schönswetter	KX073348	5	KX073224	80	orange	3	tetraploid
1176	1176	K456	Knautia	arvensis	(L.) Coult.	Austria	IB-13503	47.8717	14.1411	meadow; carbonate	carbonate	B. Frajman, P. Schönswetter	KX073349	3	KX073225	29	orange	2	tetraploid
1177	1177	K459	Knautia	arvensis	(L.) Coult.	Slovenia	IB-13517	46.4189	13.5808	meadow; limestone	limestone	B. Frajman, P. Schönswetter	KF993511		KJ026015	25	red	1	diploid
		K476	Knautia	arvensis	(L.) Coult.	Ukraine	voucher with F. Kolár	49.7933	24.2966	road side	-	F. Kolár, M. Štech	KX073350		KX073226	78	orange	0	unknown
845	845	K316	Knautia	arvensis x kitaibelii		Czech Republic	IB-13151	49.1706	17.2117	basiphilic mesoxerophytic meadows with Bromus erectus dominance, Polygala major, Briza media, Orchis militaris, Ernygium campestre, Securigera varia (Coronilla varia), Salvia pratensis and others	limestone	C. Pachschwöll	KX073343	1	KX073219	25	red	3	tetraploid
846	846	K317	Knautia	arvensis x kitaibelii		Czech Republic	IB-13152	49.7397	17.3858	rich pastures and roadsides along road nr. 444, together with Dactylis glomerata, Arrhenatherum elatius, Filipendula ulmaria, Tanacetum vulgare, Vicia cracca, Sanguisorba officinalis, Poa pratensis, Fragaria vesca	-	C. Pachschwöll, M. Kubešová	KX073344	1	KX073220	81	orange	2	tetraploid
906	906	K381	Knautia	arvernensis	(Briq.) Szabó	France	IB-13342	45.7011	3.86556	road side; acidic silicate	silicate	B. Frajman, P. Schönswetter	KX073351	2	KX073227	89	yellow	1	tetraploid
907	907	K382	Knautia	arvernensis	(Briq.) Szabó	France	IB-13343	45.5933	3.55806	forest margin; acidic silicate	silicate	B. Frajman, P. Schönswetter	KX073352	6	KX073228	47	yellow	1	tetraploid
908	908	K383	Knautia	arvernensis	(Briq.) Szabó	France	IB-13344	45.5042	3.58444	wet meadow; silicate	silicate	B. Frajman, P. Schönswetter	KX073353		KX073229	65	violet	2	tetraploid
910	910	K385	Knautia	arvernensis	(Briq.) Szabó	France	IB-13346	45.4769	2.92611	wet meadow; silicate	silicate	B. Frajman, P. Schönswetter	KX073354		KX073230	97	red	1	tetraploid
912	912	K387	Knautia	arvernensis	(Briq.) Szabó	France	IB-13348	45.1447	2.77194	road sides on valley floor; silicate	silicate	B. Frajman, P. Schönswetter	KX073355		KX073231	25	red	1	tetraploid
913	913	K388	Knautia	arvernensis	(Briq.) Szabó	France	IB-13349	45.0581	2.76139	meadow fragments on S-exposed rocks; volcanic bedrock, slightly basic	volcanic	B. Frajman, P. Schönswetter	KX073356		KX073232	31	orange	1	tetraploid
864	864	K335	Knautia	baldensis	Kern. ex Borbás	Italy	IB-13258	45.79	10.9178	subalpine meadow; limestone	limestone	B. Frajman	KX073357	9	KX073233	47	yellow	2	tetraploid
865	865	K336	Knautia	baldensis	Kern. ex Borbás	Italy	IB-13265	45.7153	10.8514	Pinus mugo scrubland; limestone	limestone	B. Frajman	KX073358	9	KX073234	91	yellow	1	tetraploid
866	866	K337	Knautia	baldensis	Kern. ex Borbás	Italy	IB-13266	45.7978	10.8931	thermophilic meadow; limestone	limestone	B. Frajman	KX073359	4	KX073235	47	yellow	1	tetraploid
888	888	K361	Knautia	baldensis	Kern. ex Borbás	Italy	IB-13447	45.8375	10.6911	humus-rich subalpine pasture; dolomite	dolomite	C. Pachschwöll, C. Gilli, G. M. Schneeweiß	KX073360		KX073236	47	yellow	1	tetraploid
891	891	K364	Knautia	baldensis	Kern. ex Borbás	Italy	IB-13450	45.8108	10.4133	S-exposed, humus-rich alpine pasture; calcareous bedrock	limestone	C. Pachschwöll, C. Gilli, M. Sonnleitner, G. M. Schneeweiß	KX073361	9	KX073237	58	green	1	tetraploid
911	911	K386	Knautia	basaltica	Chass. & Szabó	France	IB-13347	45.5056	2.82389	meadows with Festuca paniculata; volcanic bedrock, slightly basic	volcanic	B. Frajman, P. Schönswetter	KF993514		KJ026018	25	red	3	diploid
914	914	K389	Knautia	basaltica	Chass. & Szabó	France	IB-13350	45.0581	2.76139	subalpine meadows with Festuca paniculata; volcanic bedrock, slightly basic	volcanic	B. Frajman, P. Schönswetter	KF993515		KJ026019	29	orange	2	diploid
1423	1423	K495	Knautia	byzantina	Fritsch	Turkey	IB-13600	41.0483	28.4369	road side / margin of arable field	-	F. Ehrendorfer & al.	KF993475		KJ025981			0	diploid
329	329	K110	Knautia	calycina	(Presl) Guss.	Italy	ZAGR-39852	37.8572	14.0237	meadow	limestone	S. Bogdanović	KF993516	2	KJ026020	13	blue	1	diploid
828	828	K122	Knautia	calycina	(Presl) Guss.	Italy	ZAGR-33321	42.9562	13.0177	dry rocky grassland	limestone	A. Alegro	KF993517	1	KJ026021	25	red	1	diploid
849	849	K320	Knautia	calycina	(Presl) Guss.	Italy	IB-13182	42.1192	13.9125	forest clearing, limestone	limestone	B. Frajman, S. Bogdanović	KF993518	1	KJ026022	16	blue	1	diploid
851	851	K322	Knautia	calycina	(Presl) Guss.	Italy	IB-13206	42.3133	13.7064	meadows; limestone	limestone	B. Frajman, S. Bogdanović	KF993519	2	KJ026023	48	yellow	1	diploid
852	852	K323	Knautia	calycina	(Presl) Guss.	Italy	IB-13216	42.3928	13.7569	subalpine meadow; limestone	limestone	B. Frajman, S. Bogdanović	KF993520	1	KJ026024	4	green	1	diploid
853	853	K324	Knautia	calycina	(Presl) Guss.	Italy	IB-13219	42.4194	13.5483	forest clearing; limestone	limestone	B. Frajman, S. Bogdanović	KF993521	3	KJ026025	1	green	1	diploid
855	855	K326	Knautia	calycina	(Presl) Guss.	Italy	IB-13222	42.7472	13.2169	meadow; limestone	limestone	B. Frajman, S. Bogdanović	KF993522	1	KJ026026	26	red	2	diploid
870	870	K341	Knautia	calycina	(Presl) Guss.	Italy	IB-13233	42.9581	13.0842	meadow; limestone	limestone	B. Frajman, S. Bogdanović	KF993523	1	KJ026027	25	red	1	diploid
879	879	K352	Knautia	calycina	(Presl) Guss.	Italy	IB-13288	41.8111	13.3142	nutient poor meadows openings in Ostrya forest	-	C. Dobes	KF993524	3	KJ026028	5	green	1	diploid
880	880	K353	Knautia	calycina	(Presl) Guss.	Italy	IB-13289	42.7564	13.5933	steep stabilized limestone screes	limestone	C. Dobes	KF993525		KJ026029	27	red	5	diploid
881	881	K354	Knautia	calycina	(Presl) Guss.	Italy	IB-13290	41.3147	13.6458	montane pasture over limestone	limestone	C. Dobes	KF993526	1	KJ026030	2	green	1	diploid
216	216	K015	Knautia	carinthiaca	Ehrend.	Austria	IB-12802	46.8042	14.5544	exposed limestone rocks protruding from forest	limestone	B. Frajman, P. Schönswetter	KF993527	2	KJ026031	25	red	3	diploid
211	211	K010	Knautia	cf clementii	(Beck) Ehrend.	Bosnia & Herzegovina	IB-12769	44.5614	16.3047	meadow	limestone	B. Frajman, P. Schönswetter	KX073362	5	KX073238	47	yellow	2	hexaploid
948	948	K423	Knautia	cf dinarica	K. Malý	Montenegro	IB-13433	43.3094	18.9231	Fagus sylvatica forest; limestone	limestone	B. Frajman, P. Schönswetter	KX073397	1	KX073239	47	yellow	1	tetraploid
1406	1406	K272	Knautia	cf. degenii	Borbás	Greece	BEO-201206/15	40.9383	25.9134	stony places	limestone	M. Niketić, M. Jovanović	KF993477		KJ025974			0	diploid
1408	1408	K274	Knautia	cf. degenii	Borbás	Turkey	BEO-201206/17	39.6767	26.9527	stony places	silicate	M. Niketić, M. Jovanović	KF993476		KJ025980			0	diploid
217	217	K016	Knautia	clementii	(Beck) Ehrend.	Bosnia & Herzegovina	IB-12788	43.7803	16.8114	meadows over deep soil, slightly acidified	limestone	B. Frajman, P. Schönswetter	KX073363		excluded			1	tetraploid
218	218	K017	Knautia	clementii	(Beck) Ehrend.	Bosnia & Herzegovina	IB-12789	43.8128	17.0386	presumably pastured forest with grassy understory vegetation	limestone	B. Frajman, P. Schönswetter	KX073364		KX073240	25	red	1	tetraploid
936	936	K411	Knautia	collina	(Req. ex Guérin) Jord.	Italy	IB-13400	43.905	7.82611	road side; limestone	limestone	B. Frajman, P. Schönswetter	KF993528	7	KJ026032	12	blue	0	diploid
938	938	K413	Knautia	collina	(Req. ex Guérin) Jord.	Italy	IB-13403	44.0111	7.74806	dry, open, steppic meadows; limestone	limestone	B. Frajman, P. Schönswetter	KF993529	4	KJ026033	20	blue	1	diploid
940	940	K415	Knautia	collina	(Req. ex Guérin) Jord.	Italy	IB-13405	44.0019	7.7575	limestone rocks and Pinus sylvestris forest	limestone	B. Frajman, P. Schönswetter	KF993530	3	KJ026034	7	blue	2	diploid
941	941	K416	Knautia	collina	(Req. ex Guérin) Jord.	Italy	IB-13406	44.0486	7.76389	S-exposed, partly dry subalpine meadows; limestone	limestone	B. Frajman, P. Schönswetter	KF993531	1	KJ026035	7	blue	1	diploid
963	963	K438	Knautia	collina	(Req. ex Guérin) Jord.	France	IB-13474	44.2294	6.91944	dry meadows, shrubs and hay meadow; limestone	limestone	A. Hilpold	KF993532	1	KJ026036	19	blue	1	diploid
1281	1281	K468	Knautia	collina	(Req. ex Guérin) Jord.	Spain	IB-13533	42.3756	1.81389	dry meadow; schists	schists	A. Hilpold, Th. Wilhalm	KF993533	3	KJ026037	31	orange	1	diploid
833	833	K260	Knautia	csikii	Jáv. & Szabó	Kosovo	BEOU-33144	42.2312	20.9245	clearings of beech forest, Fagetalia	serpentine	M. Lazarević, P. Lazarević	KF993534		KJ026038	43	red	1	diploid
835	835	K262	Knautia	csikii	Jáv. & Szabó	Kosovo	BEO-k2011081503	42.1544	20.9525	rocky pastures and meadows near Pinetum peucis	silicate	M. Niketić	KF993535	1	KJ026039	25	red	2	diploid
823	823	K117	Knautia	dalmatica	Beck	Croatia	ZAGR-32772	43.3151	16.598	in Pinus nigra forest	limestone	S. Bogdanović, M. Ruščić	KX073366		KX073242	25	red	5	tetraploid
219	219	K018	Knautia	dinarica	Maly	Bosnia & Herzegovina	IB-12793	43.97	17.2525	acidified, species-rich meadow	limestone	B. Frajman, P. Schönswetter	KF993536		KJ026040	45	red	1	diploid
220	220	K019	Knautia	dinarica	Maly	Bosnia & Herzegovina	IB-12863	43.5494	17.8933	acifified alpine grasslands over limestone	limestone	P. Schönswetter, B. Frajman, D. Kutnjak	KF993537	1	KJ026041	47	yellow	1	diploid
221	221	K020	Knautia	dinarica	Maly	Bosnia & Herzegovina	IB-12870	43.6147	17.5511	slightly acidified subalpine meadow, limestone	limestone	P. Schönswetter, B. Frajman, D. Kutnjak	KF993538		KJ026042	25	red	1	diploid
223	223	K022	Knautia	dinarica	Maly	Montenegro	IB-12894	43.1303	19.0806	clearings in Pinus mugo krummholz	limestone	P. Schönswetter, B. Frajman, D. Kutnjak	KX073385	5	KX073243	35	red	1	tetraploid
226	226	K025	Knautia	dinarica	Maly	Montenegro	IB-12916	42.6944	19.6692	steep meadows and tall herb communities in beech forest	limestone	P. Schönswetter, B. Frajman, D. Kutnjak	KX073367		KX073244	77	orange	1	tetraploid
228	228	K027	Knautia	dinarica	Maly	Kosovo	IB-12962	42.6439	20.1225	south-exposed meadow with thick soil	limestone	P. Schönswetter, B. Frajman, D. Kutnjak	KX073368		KX073245	41	red	1	tetraploid
330	330	K111	Knautia	dinarica	Maly	Italy	ZAGR-36587	39.3206	16.4005	near the road	limestone	S. Bogdanović, D. Uzunov, C. Gangale	KX073369		KX073251	47	yellow	5	tetraploid
302	302	K200	Knautia	dinarica	Maly	Montenegro	BEOU-31080	42.5203	19.7739	humid subalpine meadows near the stream, silicate	silicate	D. Lakušić	KX073371	1	KX073246	41	red	1	tetraploid
311	311	K203	Knautia	dinarica	Maly	Montenegro	BEO-201008/07	42.7471	19.2352	rocky places in ass. Pinetum heldreichii	limestone	M. Niketić	KX073372	6	KX073247	27	red	1	tetraploid
722	722	K217	Knautia	dinarica	Maly	Serbia	BEOU_32128	43.2624	20.7859	pastures near Fagus forest	silicate	M. Niketić, G. Tomović	KF993539	2	KJ026043	30	orange	1	diploid
1099	1099	K246	Knautia	dinarica	Maly	Serbia	BEOU-32982	43.4832	19.8268	edge of beech forest	limestone	D. Lakušić, B. Lakušić	KX073373	12	KX073248	90	yellow	1	tetraploid
1100	1100	K247	Knautia	dinarica	Maly	Montenegro	BEOU-33080	43.1553	19.0903	meadows, Festuco-Agrostietum	limestone	D. Lakušić, B. Lakušić	KX073365		KX073241	47	yellow	2	tetraploid
831	831	K258	Knautia	dinarica	Maly	Serbia	BEOU-33671	43.2586	20.8243	pasture, Festuco-Seslerietea	serpentine	N. Kuzmanović, K. Jakovljević, U. Buzurović	KX073374	9	KX073249	93	red	1	tetraploid
836	836	K263	Knautia	dinarica	Maly	Bosnia & Herzegovina	BEOU-33824	43.7206	18.5616	rocky pastures in Piceetum	limestone	M. Niketić, G. Tomović	KF993540		KJ026044	44	red	1	diploid
837	837	K264	Knautia	dinarica	Maly	Bosnia & Herzegovina	BEOU-33794	43.3158	18.0581	rocky pastures	limestone	M. Niketić	KF993541		KJ026045	29	orange	1	diploid
838	838	K265	Knautia	dinarica	Maly	Bosnia & Herzegovina	BEOU-33735	44.3152	17.5783	edge of spruce forest	limestone	M. Niketić, G. Tomović	KF993542	7	KJ026046	25	red	1	diploid
848	848	K319	Knautia	dinarica	Maly	Italy	IB-13170	39.9189	16.1369	pastures, limestone	limestone	B. Frajman, S. Bogdanović	KX073370	5	KX073252	25	red	5	tetraploid
965	965	K440	Knautia	dinarica	Maly	Montenegro	IB-13488	42.8983	19.6342	alpine meadows	-	M. Štech	KX073375	6	KX073250	25	red	1	tetraploid
966	966	K441	Knautia	dinarica	Maly	Montenegro	IB-13489	42.8983	19.6342	alpine meadows	-	P. Koutecký	KF993543	1	KJ026047	25	red	1	diploid
285	285	K084	Knautia	dipsacifolia	Kreutz.	Austria	IB-13052	48.2939	15.4464	humid, shady northerly exposed slope. Forest margin, on serpentine	serpentine	C. Pachschwöll	KX073376	5	KX073253	47	yellow	1	hexaploid
286	286	K085	Knautia	dipsacifolia	Kreutz.	Austria	IB-13055	47.6936	14.1411	humid sites in nutrient-rich meadow	limestone	C. Pachschwöll & T. Wallmann	KX073377	6	KX073254	69	red	1	hexaploid
309	309	K213	Knautia	dipsacifolia	Kreutz.	Serbia	BEO-201008/10	43.5462	20.0377	rocky places in ass. Piceetum abietis	limestone	M. Niketić	KX073378	9	KX073255	41	red	1	tetraploid
318	318	K216	Knautia	dipsacifolia	Kreutz.	Serbia	BEO-201010/08	43.4033	19.8098	rocky places in ass. Piceetum abietis	limestone	M. Niketić	KX073379	11	KX073256	66	violet	1	tetraploid
871	871	K342	Knautia	dipsacifolia	Kreutz.	Austria	IB-13274	46.9617	10.2839	meadow, Salix myrsinifolia-shrubland	-	P. Schönswetter	KX073380		KX073257	25	red	1	hexaploid
903	903	K378	Knautia	dipsacifolia	Kreutz.	France	IB-13339	45.6436	6.05972	margins of a Fagus sylvatica-forest; limestone	limestone	B. Frajman, P. Schönswetter	KX073381	2	KX073258	29	orange	1	hexaploid
947	947	K422	Knautia	dipsacifolia	Kreutz.	Austria	IB-13423	47.3119	13.8819	clearings in Picea forest; acidic silicate	silicate	P. Schönswetter, M. Sonnleitner	KX073382	5	KX073259	86	red	1	hexaploid
1180	1180	K463	Knautia	dipsacifolia	Kreutz.	Switzerland	IB-13522	46.4283	6.10389	-	limestone	P. Juillerat	KX073383	3	KX073260	68	red	1	hexaploid
1181	1181	K464	Knautia	dipsacifolia	Kreutz.	Slovakia	IB-13523	48.9489	18.9828	-	-	F. Kolár	KX073384		KX073261	29	orange	2	tetraploid
232	232	K031	Knautia	drymeia	Heuff.	Bosnia & Herzegovina	IB-12778	44.4253	16.5075	margin of a forest road in beech forest	limestone	B. Frajman, P. Schönswetter	KX073386	4	KX073262	47	yellow	1	tetraploid
235	235	K034	Knautia	drymeia	Heuff.	Slovenia	IB-12814	45.5867	14.4369	Pinus mugo vegetation	limestone	B. Frajman	KX073387	4	KX073263	47	yellow	1	tetraploid
237	237	K036	Knautia	drymeia	Heuff.	Bosnia & Herzegovina	IB-12888	43.5814	18.525	forest margin	limestone	P. Schönswetter, B. Frajman, D. Kutnjak	KX073388	1	KX073264	94	red	1	tetraploid
241	241	K040	Knautia	drymeia	Heuff.	Italy	IB-13040	46.0811	11.845	south-exposed meadow with tall herbs	limestone	P. Schönswetter	KF993544		KJ026048	47	yellow	1	diploid
242	242	K041	Knautia	drymeia	Heuff.	Austria	IB-12809	46.9161	13.8772	grassy tall herb communities on a road side	silicate	P. Schönswetter	KX073389	10	KX073265	29	orange	0	tetraploid
333	333	K113	Knautia	drymeia	Heuff.	Croatia	voucher with A. Alegro	44.7066	15.0199	pasture	limestone	A. Alegro	KX073390	5	KX073266	95	red	1	tetraploid
821	821	K115	Knautia	drymeia	Heuff.	Croatia	ZAGR-36570	45.7488	15.7057	margin of a road in the beech forest	limestone	S. Bogdanović	KX073391	1	KX073267	25	red	1	tetraploid
306	306	K204	Knautia	drymeia	Heuff.	Bosnia & Herzegovina	BEO-201008/01a	43.9622	17.7596	rocky places in ass. Piceetum abietis	silicate	M. Niketić	KX073392	1	KX073268	25	red	1	tetraploid
308	308	K205	Knautia	drymeia	Heuff.	Serbia	BEO-201008/09	43.6285	19.778	rocky pastures near the road in the zone of ass. Pinetum nigrae	serpentinite	M. Niketić	KX073393	6	KX073269	25	red	1	tetraploid
734	734	K229	Knautia	drymeia	Heuff.	Romania	BEOU_31524	45.2012	21.8737	forest, Salicion albae	limestone	D. Lakušić, N. Kuzmanović, S. Vukojičić	KF993545	7	KJ026049	56	violet	1	diploid
735	735	K230	Knautia	drymeia	Heuff.	Serbia	BEOU_32045	43.77	21.9112	-	limestone	D. Lakušić, S. Vukojičić, N. Kuzmanović, K. Jakovljević, E. Kabaš	KX073394	2	KX073270	25	red	1	tetraploid
743	743	K238	Knautia	drymeia	Heuff.	Romania	BEOU_32108	45.056	21.74	-	krecnjak	N. Kuzmanović, M. Plecaš	KF993546	7	KJ026050	25	red	1	diploid
1103	1103	K250	Knautia	drymeia	Heuff.	Macedonia	BEOU-33216	41.7993	20.608	-	limestone	D. Lakušić, N. Kuzmanović, B. Surina, R. Di Pietro, Z. Nikolov, A. Radalj	KF993547		KJ026051	29	orange	1	diploid
618	618	K312	Knautia	drymeia	Heuff.	Italy	IB-13126	45.7067	13.7164	deciduous forest (Ostrya carpinifolia)	limestone	B. Frajman	KF993548		KJ026052	9	blue	1	diploid
620	620	K313	Knautia	drymeia	Heuff.	Slovenia	IB-13128	46.1889	15.0308	forest margin	limestone	B. Frajman	KF993549	5	KJ026053	47	yellow	1	diploid
854	854	K325	Knautia	drymeia	Heuff.	Italy	IB-13221	42.5233	13.3722	humid scrubland and forest margin; limestone	limestone	B. Frajman, S. Bogdanović	KX073395	2	KX073271	47	yellow	1	tetraploid
859	859	K330	Knautia	drymeia	Heuff.	Italy	IB-13238	44.1653	10.8369	forest margin; cf. silicate	silicate	B. Frajman, S. Bogdanović	KF993550		KJ026054	32	red	1	diploid
868	868	K339	Knautia	drymeia	Heuff.	Italy	IB-13269	45.99	10.8375	forest; limestone	limestone	B. Frajman	KF993551	1	KJ026055	18	blue	1	diploid
877	877	K350	Knautia	drymeia	Heuff.	Slovenia	IB-13286	45.6619	13.9847	open forest (Ostrya carpinifolia)	limestone	B. Frajman & P. Schönswetter	KF993552		KJ026056	47	yellow	1	diploid
883	883	K356	Knautia	drymeia	Heuff.	Slovenia	IB-13317	46.5675	16.0094	mixed deciduous forest	acidic flysch	B. Frajman	KX073396	7	KX073272	94	red	1	tetraploid
955	955	K430	Knautia	drymeia	Heuff.	Bulgaria	IB-13460	41.8153	24.1228	ruderal tall herb community on a roadside	-	R. Flatscher & D. Reich	KF993553		KJ026057	24	red	1	diploid
958	958	K433	Knautia	drymeia	Heuff.	Bulgaria	IB-13463	42.6494	23.1922	open places and roadsides in Ostrya carpinifolia-forest	-	R. Flatscher & D. Reich	KF993554	1	KJ026058	51	red	1	diploid
200	200	K306	Knautia	fleischmannii	(Hladn. ex Rchb.) Pach.	Slovenia	IB-12756	46.0844	14.3353	thermophilous shrubland	limestone	B. Frajman	KX073398	1	KX073273	62	blue	2	tetraploid
904	904	K379	Knautia	foreziensis	Chass. & Szabó	France	IB-13340	45.6922	3.79083	humid dwarf shrub-communities; acid silicate	silicate	B. Frajman, P. Schönswetter	KX073399	1	KX073274	47	yellow	3	tetraploid
905	905	K380	Knautia	foreziensis	Chass. & Szabó	France	IB-13341	45.6703	3.79833	dwarf shrub-communities (Juniperus communis subsp. nana) and intermingling tall herb communities; acid silicate	silicate	B. Frajman, P. Schönswetter	KX073400	4	KX073275	25	red	2	tetraploid
1183	1183	K460	Knautia	godetii	Reut.	Switzerland	IB-13519	47.2553	7.17556	-	-	P. Juillerat	KF993555		KJ026059	25	red	1	diploid
1184	1184	K461	Knautia	godetii	Reut.	Switzerland	IB-13520	47.2183	7.02778	-	-	P. Juillerat	KF993556		KJ026060	25	red	1	diploid
1185	1185	K462	Knautia	godetii	Reut.	Switzerland	IB-13521	47.1789	6.95083	-	-	P. Juillerat	KF993557	3	KJ026061	25	red	1	diploid
244	244	K043	Knautia	illyrica	Beck	Slovenia	IB-12817	45.5681	14.3181	meadows	limestone	B. Frajman	KF993558	6	KJ026062	25	red	1	diploid
245	245	K044	Knautia	illyrica	Beck	Slovenia	IB-12839	46.1322	13.7333	pastures	limestone	B. Frajman	KX073401		KX073276	61	blue	1	tetraploid
246	246	K045	Knautia	illyrica	Beck	Italy	IB-13050	46.2992	12.44	nutrient-poor meadow	limestone	B. Frajman, R. Flatscher	KX073402		KX073277	47	yellow	1	hexaploid
614	614	K309	Knautia	illyrica	Beck	Croatia	IB-13119	45.25	14.2369	bushy carstic meadow, limestone	limestone	B. Frajman	KF993559	1	KJ026063	10	blue	1	diploid
876	876	K349	Knautia	illyrica	Beck	Slovenia	IB-13285	45.9267	13.8583	open forest (Ostrya carpinifolia) and adjacent meadows	limestone	B. Frajman, P. Schönswetter	KX073403	6	KX073278	25	red	1	tetraploid
827	827	K121	Knautia	integrifolia	(L.) Bertol.	Croatia	ZAGR-36538	43.726	16.0961	meadow	limestone	M. Milović	KF993470		KJ025975			1	diploid
726	726	K221	Knautia	integrifolia	(L.) Bertol.	Serbia	BEO_201105/29	43.2925	22.2584	rocky pastures	limestone	M. Niketić	KF993471		KJ025976			1	diploid
740	740	K235	Knautia	integrifolia	(L.) Bertol.	Bulgaria	BEOU_31963	41.5322	23.4277	-	-	S. Vukojičić, N. Kuzmanović, V. Randjelović	KF993472		KJ025977			1	diploid
623	623	K314	Knautia	integrifolia	(L.) Bertol.	Greece	IB-13130	35.59	24.1469	dry pastured area	limestone	B. Frajman, P. Schönswetter	KF993473		KJ025978			1	diploid
847	847	K318	Knautia	integrifolia	(L.) Bertol.	Italy	IB-13154	40.0931	15.8325	road side, limestone	limestone	B. Frajman, S. Bogdanović	KF993474		KJ025979			1	diploid (CV 10,7)
1190	1190	K453	Knautia	involucrata	Sommier & Levier	Turkey	IB-13498	41.0678	33.7364	alpine meadows	-	M. Štech	KF993560	7	KJ026064	25	red	5	diploid
288	288	K087	Knautia	kitaibelii	(Schult.) Borbás	Slovakia	IB-13108	49.0528	19.0164	forest margin	-	F. Kolár	KX073404	2	KX073279	70	red	1	tetraploid
1187	1187	K466	Knautia	kitaibelii	(Schult.) Borbás	Slovakia	IB-13525	49.1008	18.2247	meadows	-	F. Kolár, L. Hrouda, M. Hanzl	KX073405	8	KX073280	79	orange	4	tetraploid
929	929	K404	Knautia	lebrunii	J.Prudhomme	Spain	IB-13379	42.3883	2.15583	tall herb communities; silicate	silicate	B. Frajman, P. Schönswetter	KF993561		KJ026065	25	red	3	diploid
933	933	K408	Knautia	lebrunii	J.Prudhomme	France	IB-13394	42.5153	2.05556	understory of Pinus uncinata forest; silicate	silicate	B. Frajman, P. Schönswetter	KF993562		KJ026066	7	blue	2	diploid
915	915	K390	Knautia	legionensis	DC.	Spain	IB-13352	43.4758	-3.67111	pastured margin of scrubland; silicate	silicate	B. Frajman, P. Schönswetter	KX073406		KX073281	64	violet	2	tetraploid
916	916	K391	Knautia	legionensis	DC.	Spain	IB-13353	43.3506	-3.85778	meadow; silicate	silicate	B. Frajman, P. Schönswetter	KX073407		KX073282	25	red	0	tetraploid
917	917	K392	Knautia	legionensis	DC.	Spain	IB-13354	43.0767	-4.08833	meadow; silicate	silicate	B. Frajman, P. Schönswetter	KX073408		KX073283	64	violet	1	tetraploid
247	247	K046	Knautia	longifolia	(Waldst. & Kit.) Koch	Slovenia	IB-12827	46.2842	13.7725	alpine meadows	limestone	B. Frajman	KF993563	3	KJ026067	3	green	1	diploid
249	249	K048	Knautia	longifolia	(Waldst. & Kit.) Koch	Italy	IB-13031	46.3794	11.7836	meadows dominated by Festuca paniculata	limestone	B. Frajman, R. Flatscher, P. Schönswetter	KF993564	1	KJ026068	47	yellow	1	diploid
296	296	K095	Knautia	longifolia	(Waldst. & Kit.) Koch	Italy	IB-13057	46.3856	13.4381	open places and dwarf herb communities in beech forest	limestone	B. Frajman, P. Schönswetter	KF993565	2	KJ026069	17	blue	1	diploid
201	201	K307	Knautia	longifolia	(Waldst. & Kit.) Koch	Austria	Schneeweiss-17651	46.9556	13.0272	subalpine meadows on deep soils (with Festuca paniculata)	silicate	G. M. Schneeweiß	KF993566	1	KJ026070	24	red	1	diploid
1168	1168	K447	Knautia	longifolia	(Waldst. & Kit.) Koch	Italy	IB-13492	46.9653	11.4972	subalpine meadow/pasture, deep soil, with Festuca norica	calciferous schist	B. Frajman, P. Schönswetter	KF993567	1	KJ026071	18	blue	1	diploid
331	331	K112	Knautia	lucana	Lacaita & Szabó	Italy	ZAGR-32640	40.5325	16.0553	near the road	limestone	S. Bogdanović, D. Uzunov, C. Gangale	KF993568		KJ026072	25	red	5	diploid
292	292	K091	Knautia	macedonica	Griseb.	Macedonia	IB-13105	41.0442	21.2303	roadbanks and campsite	silicate	M. Štech	KF993569		KJ026073	47	yellow	1	diploid
316	316	K207	Knautia	macedonica	Griseb.	Macedonia	BEO-201007/01	41.0388	21.2215	near the road	silicate	M. Niketić	KF993570		KJ026074	36	red	1	diploid
727	727	K222	Knautia	macedonica	Griseb.	Serbia	BEO_201105/30	43.3539	22.155	rocky pastures	limestone	M. Niketić	KF993571	2	KJ026075	37	red	0	diploid
293	293	K092	Knautia	magnifica	Boiss. & Orph.	Macedonia	IB-13106	41.0244	21.2058	tall subalpine grasslands	silicate	M. Štech	KX073409	9	KX073284	71	red	1	tetraploid
315	315	K208	Knautia	magnifica	Boiss. & Orph.	Macedonia	BEO-201007/02	41.0226	21.2238	ass. Pinetum peucis	silicate	M. Niketić	KX073410	4	KX073285	25	red	1	tetraploid
317	317	K209	Knautia	magnifica	Boiss. & Orph.	Serbia	BEO-201010/04	42.5405	22.2317	pastures	silicate	M. Niketić	KX073411	4	KX073286	25	red	2	tetraploid
1107	1107	K254	Knautia	magnifica	Boiss. & Orph.	Macedonia	BEOU-32304	41.1461	22.163	rocky pastures	silicate	M. Niketić, G. Tomović	KX073412	2	KX073287	73	red	1	tetraploid
291	291	K090	Knautia	midzorensis	Form.	Bulgaria	IB-13103	41.7686	23.425	mountain meadows	silicate	M. Štech	KX073413	2	KX073288	74	red	1	tetraploid
310	310	K210	Knautia	midzorensis	Form.	Serbia	BEO-201008/14	43.3903	22.6739	pastures	silicate	M. Niketić	KX073414	7	KX073289	67	red	1	tetraploid
314	314	K215	Knautia	midzorensis	Form.	Serbia	BEO-201008/12	43.1695	22.184	pastures on deeper ground	limestone	M. Niketić	KF993572	7	KJ026076	25	red	2	diploid
1098	1098	K245	Knautia	midzorensis	Form.	Bulgaria	BEOU-33340	42.043	23.394	edge of spruce forest	silicate	M. Niketić, G. Tomović	KX073415	4	KX073290	72	red	2	tetraploid
1109	1109	K256	Knautia	midzorensis	Briq.	Macedonia	BEOU-32305	41.1461	22.163	rocky pastures	silicate	M. Niketić, G. Tomović	KX073457	7	KX073332	73	red	1	tetraploid
844	844	K271	Knautia	midzorensis	Form.	Serbia	BEO-k2011090201	43.1632	22.7019	meadows on the bottom of sinkhole	limestone	M. Niketić	KF993573	10	KJ026077	47	yellow	1	diploid
951	951	K426	Knautia	midzorensis	Form.	Bulgaria	IB-13456	42.8694	22.5736	tall herb community	-	R. Flatscher, D. Reich	KF993574	2	KJ026078	27	red	2	diploid
953	953	K428	Knautia	midzorensis	Form.	Bulgaria	IB-13458	41.5703	23.6125	spescies-rich alpine tall herb communities	-	R. Flatscher, D. Reich	KX073416	4	KX073291	92	red	1	tetraploid
956	956	K431	Knautia	midzorensis	Form.	Bulgaria	IB-13461	42.1967	23.2547	ruderal tall herb community on a roadside	-	R. Flatscher, D. Reich	KX073417	3	KX073292	25	red	1	tetraploid
898	898	K373	Knautia	mollis	Jord.	France	IB-13332	44.7714	6.84056	steppic meadows; slightly basic silicate	silicate	B. Frajman, P. Schönswetter	KF993575	3	KJ026079	25	red	1	diploid
945	945	K420	Knautia	mollis	Jord.	Italy	IB-13413	44.2169	7.43583	dry, open steppic meadows surrounded by Fagus sylvatica-forest; limestone	limestone	B. Frajman, P. Schönswetter	KF993576	1	KJ026080	7	blue	2	diploid
1188	1188	K451	Knautia	montana	(Bieb.) D.C.	Turkey	IB-13496	40.6653	39.6708	shrubland along a road	-	M. Štech	KF993577	3	KJ026081	25	red	3	diploid
1189	1189	K452	Knautia	montana	(Bieb.) D.C.	Georgia	IB-13497	41.7047	43.2133	shrubs along a path	-	M. Štech	KF993578	2	KJ026082	25	red	2	diploid
930	930	K405	Knautia	nevadensis	Szabó	Spain	IB-13381	42.3692	2.16639	tall herb communities; silicate	silicate	B. Frajman, P. Schönswetter	KX073418	2	KX073293	64	violet	2	tetraploid
931	931	K406	Knautia	nevadensis	Szabó	Andorra	IB-13382	42.5544	1.54583	road side in forest; tall herb communities	silicate	B. Frajman, P. Schönswetter	KX073419	2	KX073294	63	violet	2	tetraploid
932	932	K407	Knautia	nevadensis	Szabó	France	IB-13393	42.56	1.75889	tall herb communities; basic (?) silicate	silicate	B. Frajman, P. Schönswetter	KX073420	2	KX073295	64	violet	1	tetraploid
207	207	K006	Knautia	norica	Ehrend.	Austria	IB-12806	46.7767	14.4589	exposed limestone rocks protruding from forest	limestone	B. Frajman, P. Schönswetter	KX073421	10	KX073296	29	orange	1	tetraploid
251	251	K050	Knautia	norica	Ehrend.	Austria	IB-12805	46.7725	14.4536	grassy understory of a Pinus sylvestris forest	limestone	B. Frajman, P. Schönswetter	KX073422	13	KX073297	25	red	1	tetraploid
252	252	K051	Knautia	norica	Ehrend.	Austria	IB-12807	46.7658	14.4286	grassy understory of a Pinus sylvestris forest	limestone	B. Frajman, P. Schönswetter	KX073423	17	KX073298	87	red	1	tetraploid
294	294	K093	Knautia	norica	Ehrend.	Austria	IB-13087	47.2819	14.9278	over serpentine	serpentine	M. Sonnleitner	KX073424	10	KX073299	29	orange	1	tetraploid
1407	1407	K273	Knautia	orientalis	L.	Turkey	BEO-201206/16	40.9319	29.255	stony places, stony pastures and near the road	silicate	M. Niketić, M. Jovanović	KF993467		KJ025972			0	diploid
1409	1409	K275	Knautia	orientalis	L.	Turkey	BEO-201206/18	40.6337	28.9868	behind Rubus in pastures	limestone	M. Niketić, M. Jovanović	KF993468		KJ025971			0	diploid
1411	1411	K277	Knautia	orientalis	L.	Serbia	BEO-201206/20	43.2818	22.2545	in pastures	limestone	M. Niketić	KF993469		KJ025970			0	diploid
1287	1287	K473	Knautia	orientalis	L.	Bulgaria	W: 2006-25214 (OPTIMA Iter Mediterraneum IX to Bulgaria)	42.6697	27.5797	Carpinus orientalis forest	-	A.di Marlino, G. Certa, F. M. Raimondo, G. Scafidi	KF993466		KJ025973			0	diploid
312	312	K211	Knautia	pancicii	Szabó	Serbia	BEO-201008/11	43.7347	19.6604	wet rocky places along the spring	serpentinite	M. Niketić	KF993579		KJ026083	34	red	5	diploid
295	295	K094	Knautia	pectinata	Ehrend.	Croatia	IB-13095	44.7728	14.9878	-	limestone	R. Flatscher, D. Reich	KX073425	7	KX073300	60	blue	1	tetraploid
300	300	K099	Knautia	pectinata	Ehrend.	Croatia	IB-13098	44.5336	15.1411	-	limestone	R. Flatscher, D. Reich	KX073454	5	KX073303	59	green	1	tetraploid
319	319	K100	Knautia	pectinata	Ehrend.	Croatia	ZAGR-36510	44.5327	15.1459	pasture	limestone	S. Bogdanović, I. Rešetnik	KX073426	7	KX073301	25	red	1	tetraploid
320	320	K101	Knautia	pectinata	Ehrend.	Croatia	ZAGR-36508	44.5145	15.1349	rocky pasture	limestone	S. Bogdanović, I. Rešetnik	KF993580	3	KJ026084	14	blue	2	diploid
830	830	K124	Knautia	pectinata	Ehrend.	Croatia	ZA-K-100	44.7181	14.9654	mountain grassland (Carici humilis-Seslerietum interruptae)	limestone	A. Alegro	KX073427	4	KX073302	17	blue	1	tetraploid
253	253	K052	Knautia	persicina	Kern.	Italy	IB-13042	45.7578	11.1781	stabilised limestone screes, open scrubland below a scree slope	limestone	B. Frajman, R. Flatscher, P. Schönswetter	KX073428	11	KX073304	25	red	1	tetraploid
254	254	K053	Knautia	persicina	Kern.	Italy	IB-13043	45.7739	11.1569	stabilised limestone screes, Erica carnea heathland	limestone	B. Frajman, R. Flatscher, P. Schönswetter	KX073429	11	KX073305	88	red	1	tetraploid
281	281	K080	Knautia	pseudolongifolia	(Szabó) Żmuda	Czech Republic	IB-13107	50.7501	15.5347	crest	-	J. Suda, P. Trávnícek	KF993491	1	KJ025995	52	red	1	diploid (Filip)
1179	1179	K467	Knautia	pseudolongifolia	(Szabó) Żmuda	Czech Republic	IB-13526	50.75	15.5336	rocks	-	F. Kolár, A. Knotek	KF993513	1	KJ026017	46	red	1	diploid
858	858	K329	Knautia	purpurea	(Vill.) Borbás	Italy	IB-13237	44.2567	11.1772	shruby meadow; limestone	limestone	B. Frajman, S. Bogdanović	KF993581	2	KJ026085	18	blue	1	diploid
861	861	K332	Knautia	purpurea	(Vill.) Borbás	Italy	IB-13254	44.6542	10.0842	meadow; vulcanic bedrock	volcanic	B. Frajman, S. Bogdanović	KX073430		KX073306	18	blue	2	tetraploid
942	942	K417	Knautia	purpurea	(Vill.) Borbás	Italy	IB-13409	44.0622	7.78028	meadow; limestone	limestone	B. Frajman, P. Schönswetter	KF993582		KJ026086	25	red	0	diploid
961	961	K436	Knautia	purpurea	(Vill.) Borbás	Switzerland	IB-13472	46.3047	7.50889	dry meadows and wayside in pine forest; limestone	limestone	A. Hilpold	KX073431	10	KX073307	76	orange	1	tetraploid
1191	1191	K448	Knautia	ressmannii	(Pach.) Briq.	Italy	IB-13493	46.4342	12.5483	forest margin	limestone	B. Frajman	KX073432	8	KX073308	25	red	3	hexaploid
1193	1193	K449	Knautia	ressmannii	(Pach.) Briq.	Italy	IB-13494	46.4142	12.7661	forest margin	limestone	B. Frajman	KX073433	7	KX073309	25	red	1	hexaploid
1192	1192	K450	Knautia	ressmannii	(Pach.) Briq.	Italy	IB-13495	46.3806	12.4878	beech forest	limestone	B. Frajman	KX073434	8	KX073310	47	yellow	2	hexaploid
925	925	K400	Knautia	rupicola	(Willk.) Font Quer	Spain	IB-13365	40.9606	0.573611	base of a limestone rock face	limestone	B. Frajman, P. Schönswetter	KX073435		KX073311	85	orange	2	tetraploid
926	926	K401	Knautia	rupicola	(Willk.) Font Quer	Spain	IB-13370	41.0989	0.867222	understory of a Pinus forest; limestone	limestone	B. Frajman, P. Schönswetter	KX073436	3	KX073312	83	orange	2	hexaploid
927	927	K402	Knautia	rupicola	(Willk.) Font Quer	Spain	IB-13371	41.0944	0.863333	understory of a Pinus forest; base of limestone rock faces; limestone	limestone	B. Frajman, P. Schönswetter	KX073437	4	KX073313	84	orange	1	hexaploid
960	960	K435	Knautia	rupicola	(Willk.) Font Quer	Spain	IB-13471	40.8075	0.345278	montane meadows and limestone screes	limestone	A. Hilpold, A. Sanchez-Meseguer	KX073438	1	KX073314	82	orange	2	tetraploid
256	256	K055	Knautia	sarajevensis	Szabó	Bosnia & Herzegovina	IB-12779	44.4253	16.5075	margin of a forest road in beech forest	limestone	B. Frajman, P. Schönswetter	KX073439		KX073315	47	yellow	1	tetraploid
257	257	K056	Knautia	sarajevensis	Szabó	Bosnia & Herzegovina	IB-12794	44.0258	17.3003	margin of a road in beech forest	limestone	B. Frajman, P. Schönswetter	KX073440		KX073316	25	red	1	tetraploid
258	258	K057	Knautia	sarajevensis	Szabó	Bosnia & Herzegovina	IB-12852	43.6161	17.8972	margin of a forest road, limestone	limestone	P. Schönswetter, B. Frajman, D. Kutnjak	KX073441		KX073317	25	red	1	tetraploid
307	307	K212	Knautia	sarajevensis	Szabó	Bosnia & Herzegovina	BEO-201008/05	43.8464	18.6376	shady places, ass. Piceetum abietis	limestone	M. Niketić	KX073442	1	KX073318	47	yellow	1	tetraploid
840	840	K267	Knautia	sarajevensis	Szabó	Serbia	BEOU-33870	43.2194	19.862	Pinetum nigrae	serpentine	M. Niketić, G. Tomović	KX073443		KX073319	25	red	1	tetraploid
964	964	K439	Knautia	sarajevensis	Szabo	Bosnia & Herzegovina	IB-13487	44.0528	18.9353	road side	-	M. Štech	KX073444	7	KX073320	29	orange	1	tetraploid
282	282	K081	Knautia	serpentinicola	Smejkal ex Kolář, Z. Kaplan, J. Suda et Štech	Czech Republic	IB-13111	49.6624	15.8283	road margin	serpentine	F. Kolár	KF993492	1	KJ025996	39	red	1	diploid (Filip)
284	284	K083	Knautia	serpentinicola	Smejkal ex Kolář, Z. Kaplan, J. Suda et Štech	Czech Republic	IB-13113	50.0317	12.7411	pine forest	serpentine	F. Kolár	KF993493		KJ025997	25	red	1	diploid (Filip)
1178	1178	K465	Knautia	serpentinicola	Smejkal ex Kolář, Z. Kaplan, J. Suda et Štech	Czech Republic	IB-13524	50.0378	12.7658	serpentine pine forest	serpentine	F. Kolár, M. Hanzl	KF993512	4	KJ026016	57	red	1	diploid
297	297	K096	Knautia	slovaca	Stepanek	Slovakia	IB-13109	48.9375	20.4737	-	-	F. Kolár	KF993583		KJ026087	25	red	1	diploid
298	298	K097	Knautia	slovaca	Stepanek	Slovakia	IB-13110	49.0002	20.8605	open pine forest	-	F. Kolár	KF993584		KJ026088	35	red	1	diploid
1305	1305	K477	Knautia	slovaca	Stepanek	Slovakia	voucher with F. Kolár	49.0496	20.1684	open pine forest		F. Kolár, M. Štech	KF993585	1	KJ026089	29	orange	0	diploid
321	321	K102	Knautia	sp. 1	-	Croatia	ZAGR-36530	44.3581	15.5236	meadow	limestone	S. Bogdanović, I. Rešetnik	KX073445	2	KX073321	25	red	1	hexaploid
322	322	K103	Knautia	sp. 1	-	Croatia	ZAGR-36532	44.3603	15.515	meadow	limestone	S. Bogdanović, I. Rešetnik	KX073446	1	KX073322	25	red	2	hexaploid
324	324	K105	Knautia	sp. 1	-	Croatia	ZAGR-36529	44.3627	15.5331	meadow	limestone	S. Bogdanović, I. Rešetnik	KX073447	4	KX073323	47	yellow	2	hexaploid
301	301	K500	Knautia	sp. 1	-	Croatia	IB-13100	44.3394	15.5417	-	limestone	R. Flatscher, D. Reich	KX073449	4	KX073325	75	red	1	hexaploid
723	723	K218	Knautia	sp. 2	-	Serbia	BEOU_32211	43.8297	19.522	near road	serpentinite	M. Niketić, G. Tomović	KX073448	7	KX073324	25	red	5	tetraploid
895	895	K370	Knautia	subcanescens	Jord.	Italy	IB-13321	45.6197	7.63278	forest margin; silicate	silicate	B. Frajman, P. Schönswetter	KF993586	1	KJ026090	47	yellow	1	diploid
900	900	K375	Knautia	subcanescens	Jord.	France	IB-13335	45.0375	6.40278	Festuca paniculata-meadows / tall herb communities; intermediate to basic substrate	limestone	B. Frajman, P. Schönswetter	KX073450	4	KX073326	66	violet	3	tetraploid
902	902	K377	Knautia	subcanescens	Jord.	France	IB-13338	45.3864	6.57194	Alnus alnobetula scrub and roadsides; silicate	-	B. Frajman, P. Schönswetter	KF993587		KJ026091	15	blue	2	diploid
920	920	K395	Knautia	subscaposa	Boiss. & Reut.	Spain	IB-13357	42.9028	-4.12083	dry meadows; silicate	silicate	B. Frajman, P. Schönswetter	KF993588		KJ026092	21	violet	1	diploid
921	921	K396	Knautia	subscaposa	Boiss. & Reut.	Spain	IB-13358	42.8158	-4.61028	dry meadows; limestone	limestone	B. Frajman, P. Schönswetter	KF993589		KJ026093	21	violet	1	diploid
922	922	K397	Knautia	subscaposa	Boiss. & Reut.	Spain	IB-13359	42.8158	-4.61028	dry meadows; limestone	limestone	B. Frajman, P. Schönswetter	KF993590	1	KJ026094	21	violet	1	diploid
923	923	K398	Knautia	subscaposa	Boiss. & Reut.	Spain	IB-13360	42.7725	-3.89694	dry meadows; limestone	limestone	B. Frajman, P. Schönswetter	KF993591		KJ026095	22	violet	1	diploid
924	924	K399	Knautia	subscaposa	Boiss. & Reut.	Spain	IB-13363	42.32	-3.07778	dry meadows; limestone	limestone	B. Frajman, P. Schönswetter	KF993592		KJ026096	23	violet	1	diploid
202	202	K001	Knautia	travnicensis	Beck	Bosnia & Herzegovina	IB-12776	44.5322	16.3039	meadow	limestone	B. Frajman, P. Schönswetter	KX073451	5	KX073327	94	red	1	hexaploid
260	260	K059	Knautia	travnicensis	Beck	Bosnia & Herzegovina	IB-12771	44.5186	16.2567	subalpine meadow dominated by Sesleria juncifolia	limestone	B. Frajman, P. Schönswetter	KX073452	6	KX073328	25	red	1	hexaploid
261	261	K060	Knautia	travnicensis	Beck	Bosnia & Herzegovina	IB-12791	43.7933	17.1239	carstic meadow on upland plateau	limestone	B. Frajman, P. Schönswetter	KX073453	2	KX073329	25	red	1	tetraploid
290	290	K089	Knautia	travnicensis	Beck	Bosnia & Herzegovina	IB-13094	44.1617	16.6078	-	limestone	R. Flatscher, D. Reich	KF993593	3	KJ026097	25	red	1	diploid
328	328	K109	Knautia	travnicensis	Beck	Croatia	ZAGR-39856	44.0418	16.4049	meadow	limestone	A. Alegro, S. Bogdanović	KF993594	1	KJ026098	33	red	2	diploid
305	305	K214	Knautia	travnicensis	Beck	Bosnia & Herzegovina	BEO-201008/01b	43.9511	17.6213	rocky pastures	limestone	M. Niketić	KX073455	3	KX073330	29	orange	1	hexaploid
843	843	K270	Knautia	travnicensis	Beck	Bosnia & Herzegovina	BEOU-33747	44.2704	17.6169	rocks	dolomite	M. Niketić, G. Tomović	KX073456	10	KX073331	47	yellow	1	hexaploid
325	325	K106	Knautia	velebitica	Szabó	Croatia	ZAGR-36579	44.2637	15.6477	rocky pastures	limestone	S. Bogdanović, I. Rešetnik	KF993595	3	KJ026099	7	blue	3	diploid
327	327	K108	Knautia	velebitica	Szabó	Croatia	ZAGR-36504	44.0102	16.4206	rocky pastures	limestone	A. Alegro, S. Bogdanović	KF993596	2	KJ026100	11	blue	1	diploid
332	332	K114	Knautia	velebitica	Szabó	Croatia	ZAGR-39853	44.4261	15.9243	humid meadow	limestone	S. Bogdanović, I. Rešetnik	KF993597	3	KJ026101	25	red	3	diploid
262	262	K061	Knautia	velutina	Briq.	Italy	IB-13046	45.8431	10.6172	dolomite screes, roadside	limestone	B. Frajman, R. Flatscher, P. Schönswetter	KF993598	1	KJ026102	6	green	1	diploid
263	263	K062	Knautia	velutina	Briq.	Italy	IB-13047	45.75	10.4881	limestone and dolomite screes and rocks	limestone	B. Frajman, R. Flatscher ,P. Schönswetter	KF993599	2	KJ026103	40	red	1	diploid
886	886	K359	Knautia	velutina	Briq.	Italy	IB-13445	45.9197	9.34444	Clearings and dry meadows of open submediterrean Ostrya carpinifolia-dominated woods, together with Erica carnea, Asperula cynanchica, Galium rubrum, Amelanchier ovalis, Carex baldensis, Cytisus emeriflorus; calcareous bedrock	limestone	C. Pachschwöll, G. M. Schneeweiß	KF993600		KJ026104	47	yellow	2	diploid
889	889	K362	Knautia	velutina	Briq.	Italy	IB-13448	45.8403	10.6958	humus-rich subalpine pasture; dolomite	dolomite	G. M. Schneeweiß	KF993601	2	KJ026105	8	blue	1	diploid
890	890	K363	Knautia	velutina	Briq.	Italy	IB-13449	45.77	10.4875	forest edges, dry meadows along the road with basiphilic vegetation; limestone	limestone	C. Pachschwöll, C. Gilli, M. Sonnleitner, G. M. Schneeweiß	KF993602	2	KJ026106	55	green	1	diploid
892	892	K365	Knautia	velutina	Briq.	Italy	IB-13451	45.805	10.4058	subalpine meadows along Pinus mugo-krummholz; calcareous bedrock	limestone	C. Pachschwöll, C. Gilli, M. Sonnleitner, G. M. Schneeweiß	KF993603	2	KJ026107	17	blue	2	diploid
205	205	K004	Knautia	visianii	Szabó	Bosnia & Herzegovina	IB-12785	43.8164	16.8189	road side	limestone	B. Frajman, P. Schönswetter	KF993604		KJ026108	25	red	1	diploid
212	212	K011	Knautia	visianii	Szabó	Bosnia & Herzegovina	IB-12796	44.2003	17.4361	meadow	limestone	B. Frajman, P. Schönswetter	KF993605	1	KJ026109	50	red	1	diploid
264	264	K063	Knautia	visianii	Szabó	Bosnia & Herzegovina	IB-12786	43.8164	16.8189	road side	limestone	B. Frajman, P. Schönswetter	KF993606	1	KJ026110	25	red	1	diploid
265	265	K064	Knautia	visianii	Szabó	Bosnia & Herzegovina	IB-12883	43.9633	17.93	margin of a cornfield	-	P. Schönswetter, B. Frajman, D. Kutnjak	KF993607		KJ026111	25	red	1	diploid
268	268	K067	Knautia	visianii	Szabó	Bosnia & Herzegovina	IB-12887	43.5814	18.525	meadows	limestone	P. Schönswetter, B. Frajman, D. Kutnjak	KF993608		KJ026112	25	red	1	diploid
269	269	K068	Knautia	visianii	Szabó	Montenegro	IB-12911	43.0231	19.1561	dry pasture	limestone	P. Schönswetter, B. Frajman, D. Kutnjak	KF993609	2	KJ026113	25	red	1	diploid
275	275	K074	Knautia	visianii	Szabó	Bosnia & Herzegovina	IB-12795	44.0272	17.3578	margin of a road in beech forest	limestone	B. Frajman, P. Schönswetter	KF993610	1	KJ026114	25	red	1	diploid
303	303	K201	Knautia	visianii	Szabó	Montenegro	BEOU-31261	42.5225	19.7922	tall mountain meadows, limestone	limestone	D. Lakušić	KF993611	1	KJ026115	47	yellow	1	diploid
1108	1108	K255	Knautia	visianii	Szabó	Montenegro	BEOU-33078	42.9794	19.0759	rocky pastures	limestone	D. Lakušić, B. Lakušić	KF993612		KJ026116	25	red	1	diploid
834	834	K261	Knautia	visianii	Szabó	Montenegro	BEO-k2011081802	42.5512	19.4728	rocky places and screes near Ostryetum	limestone	M. Niketić	KF993613	1	KJ026117	47	yellow	1	diploid
			Bassecoia	hookeri	(C.B. Clarke) V. Mayer & Ehrend.								AY236186		KJ025961
			Centranthus	ruber	(L.) DC.	cultivated in the Botanical Garden of the University of Innsbruck (provenance unknown)							KX073459		KX073334
		K098	Cephalaria	leucantha	(L.) Schrad. ex Roem. & Schult.	Croatia	IB-13096	44.3394	15.5417			R. Flatscher & D. Reich	KF993465		KJ025963
		K409	Cephalaria	leucantha	(L.) Schrad. ex Roem. & Schult.	France	IB-13396	43.8586	7.34778			B. Frajman & P. Schönswetter	KF993464		KJ025962
			Dipsacus	fullonum	L.								FJ745390		-
			Dipsacus	pilosus	L.								AY290016		KJ025964
			Lomelosia	caucasica	(M.Bieb.) Greuter & Burdet								FJ640787		KX073338
			Nardostachys	chinensis	Batalin	China	42320	30°10 30	100°0 40	meadows		D. E. Boufford, L. Y. Chen, J. L. Dong, X. H. Li, J. P. Yue	AY236190		KX073335
			Patrinia	sibirica	(L.) Juss.	Russia	W-2006-18857	50°19 25 8	87°43 53 7			M. Staudinger	KX073460		KX073336
			Pseudoscabiosa	grosii	(Font Quer ) Devesa								FJ640753		-
			Pseudoscabiosa	saxatilis	(Cav.) Devesa								FJ640752		KJ025966
			Pterocephalidium	diandrum	(Lag.) G. López								AJ426537, AJ426538		KJ025968
			Pterocephalidium	diandrum	(Lag.) G. López								-		KJ025969
			Scabiosa	columbaria	L.								AY236188		-
737	737	K232	Scabiosa	sp.		Greece	BEOU_31773	36.968	22.4066	roadside	limestone	D. Lakušić, S. Vukojičić, N. Kuzmanović	KX073462		KX073339
243	243	K042	Succisa	pratensis	(Hladn. ex Rchb.) Pach.	Slovenia	IB-12840	46.1322	13.7333	pastures	limestone	B. Frajman	KF993463		KJ025965
			Succisella	inflexa	(Kluk) Beck								GU168631		KJ025967
			Triplostegia	glandulifera	Wall. ex DC.	Taiwan	S 14-12310			mountain path		C. Hsu	KX073461		KX073337
			Valeriana	saliunca	All.	cultivated in the Botanical Garden of the University of Innsbruck (provenance unknown)							KX073458		KX073333
